# Supplementary material for: Analysis of the Vertical Driving Performance of Multiple Connected Pipe-Climbing Microrobots with Magnetic Wheels
Source: Micromachines (Basel). 2019 Aug 9;10(8):524. doi: 10.3390/mi10080524 (PMC6724032; doi:10.3390/mi10080524)
Supplement: Supplementary file 1 [file micromachines-10-00524-s001.zip]

Archive with 2 entries (2 files):
- Suplementary_Materials_Takeda_Vertical/Pipe climbing of 10 connected microrobots .wmv
- Suplementary_Materials_Takeda_Vertical/Pipe climbing of single  microrobot.wmv
